# Supplementary material for: MiR-1208 Increases the Sensitivity to Cisplatin by Targeting TBCK in Renal Cancer Cells
Source: Int J Mol Sci. 2019 Jul 19;20(14):3540. doi: 10.3390/ijms20143540 (PMC6679220; doi:10.3390/ijms20143540)
Supplement: Supplementary file 1 [file ijms-20-03540-s001.zip]

Archive with 4 entries (4 files):
- Suppl 2-1.tif
- Suppl 2-2.tif
- Suppl1-1.tif
- Suppl1-2.tif
